# Supplementary material for: Association study between drug prescriptions and Alzheimer’s disease claims in a commercial insurance database
Source: Alzheimers Res Ther. 2023 Jun 24;15:118. doi: 10.1186/s13195-023-01255-0 (PMC10290352; doi:10.1186/s13195-023-01255-0)
Supplement: Supplementary file 3 — Additional file 3. Raw Data. [file 13195_2023_1255_MOESM3_ESM.zip]

Archive with 5 entries (5 files):
- AD_Claim_Count_Results_ALL.csv
- AD_Claim_Count_Results_ALL.tsv
- AD_Incidence_Results_ALL.csv
- AD_Incidence_Results_ClinTrials_ALL.csv
- AD_Incidence_Results_PartCoverage_ALL.csv
