# Supplementary material for: Association study between drug prescriptions and Alzheimer’s disease claims in a commercial insurance database
Source: Alzheimers Res Ther. 2023 Jun 24;15:118. doi: 10.1186/s13195-023-01255-0 (PMC10290352; doi:10.1186/s13195-023-01255-0)
Supplement: Supplementary file 3 — Additional file 3. Raw Data. [file 13195_2023_1255_MOESM3_ESM.zip › AD_Claim_Count_Results_ALL.csv]

	Drug Name	Total Matched Pairs	Drug Users - Mean AD Claim Count	Non-Users - Mean AD Claim Count	Paired T-Test Statistic	Raw P Value	Inflation Adjusted P Value	Corrected P Value
126	quetiapine	5379	5.12177	4.35601	5.32863	1.00955E-07	0.000214174	0.0428348
105	Valproate	1643	5.30006	4.18807	4.48243	7.63213E-06	0.00186467	0.186467
179	Penicillin V	2635	3.92903	4.62998	-4.23365	2.33838E-05	0.00327794	0.197879
25	donepezil	22005	4.15678	4.44472	-4.1456	3.39565E-05	0.00395759	0.197879
101	sodium sulfate	6218	4.02943	4.51399	-3.90308	9.54787E-05	0.00668086	0.240418
146	Lorazepam	7199	4.81706	4.36172	3.86622	0.00011102	0.00721253	0.240418
123	Clavulanate	10721	4.15987	4.51907	-3.44524	0.00057165	0.0166383	0.47538
115	Albuterol	9806	4.18478	4.53192	-3.32218	0.000894795	0.0209398	0.496043
7	Trazodone	5538	4.73474	4.29234	3.28572	0.00102039	0.0224029	0.496043
198	Sodium Chloride	5789	4.02764	4.42719	-3.22954	0.00124334	0.0248021	0.496043
28	celecoxib	2629	4.00951	4.59604	-3.16541	0.00155749	0.0278573	0.506497
161	Amoxicillin	18298	4.22183	4.4506	-2.94056	0.0032782	0.040953	0.651913
184	Potassium Chloride	11608	4.19616	4.45047	-2.92027	0.00350063	0.0423744	0.651913
155	tiotropium	1277	3.99843	4.71182	-2.78488	0.00539424	0.0530814	0.745455
16	Ascorbic Acid	1663	3.91221	4.48286	-2.7356	0.00625974	0.0573746	0.745455
100	Sodium Bicarbonate	4002	4.08721	4.491	-2.71014	0.00673972	0.0596364	0.745455
185	prednisolone	7372	4.19506	4.53188	-2.56504	0.0103262	0.0746083	0.797174
21	Varicella-Zoster Virus Vaccine Live (Oka-Merck) strain	7047	4.19895	4.50546	-2.52735	0.0115034	0.0789748	0.797174
68	Sodium Ascorbate	1663	3.91221	4.38485	-2.51253	0.0120338	0.0808748	0.797174
74	nepafenac	1874	4.15582	4.80149	-2.4966	0.0125816	0.0827972	0.797174
182	atorvastatin	10949	4.1844	4.44022	-2.47773	0.0132297	0.0850229	0.797174
46	Carbidopa	1229	4.00488	4.76322	-2.45837	0.0140256	0.0876892	0.797174
157	Metronidazole	4869	4.20292	4.56172	-2.38961	0.0168851	0.0967422	0.825571
133	Hydrocodone	14252	4.25639	4.48007	-2.37284	0.0176587	0.0990685	0.825571
31	Mirtazapine	5076	4.4736	4.19307	2.26027	0.0238256	0.116184	0.895124
40	azelastine	2162	4.07216	4.50555	-2.24335	0.0249248	0.119014	0.895124
148	Magnesium Sulfate	2754	4.0512	4.43101	-2.19657	0.0280927	0.126874	0.895124
159	Amitriptyline	1188	4.10606	4.72811	-2.19127	0.028529	0.127924	0.895124
94	Risperidone	2614	5.04323	4.58263	2.16736	0.0302528	0.132008	0.895124
97	Doxycycline	9786	4.49418	4.26344	2.08816	0.0367966	0.146644	0.895124
61	Clobetasol	3442	4.18274	4.57379	-2.08358	0.0372349	0.147582	0.895124
17	Aspirin	1515	4.08977	4.53465	-2.07152	0.038395	0.15004	0.895124
18	tolterodine	1348	4.11795	4.68917	-2.06555	0.0389662	0.151238	0.895124
145	Loperamide	1544	5.04987	4.45984	2.02706	0.0427419	0.158973	0.895124
125	Nitroglycerin	4190	4.12959	4.41002	-2.01261	0.0441879	0.161856	0.895124
103	zolpidem	2687	4.08374	4.41124	-2.00043	0.0455041	0.164444	0.895124
112	Bupropion	2187	4.20713	4.63374	-1.98086	0.0476696	0.168632	0.895124
49	Cefuroxime	4685	4.21089	4.49712	-1.97388	0.0484248	0.170074	0.895124
55	formoterol	1379	3.99782	4.58303	-1.89879	0.0576963	0.187036	0.906943
95	Ketorolac	2706	4.19475	4.53732	-1.88996	0.0588172	0.189004	0.906943
118	Fluocinonide	2108	4.01898	4.35199	-1.84392	0.0652652	0.200029	0.906943
47	carvedilol	2622	4.01373	4.32494	-1.81252	0.0699632	0.207771	0.906943
79	Solifenacin	2011	3.95972	4.27449	-1.80504	0.0711427	0.209679	0.906943
48	cyclobenzaprine	3791	4.16275	4.42838	-1.79441	0.072788	0.212319	0.906943
124	Glipizide	1390	3.99353	4.39712	-1.77726	0.0756344	0.216828	0.906943
29	Betamethasone	5469	4.24794	4.48034	-1.76465	0.0776513	0.21998	0.906943
99	Simvastatin	3980	4.14171	4.38518	-1.72064	0.0853542	0.231712	0.906943
90	ezetimibe	984	3.91667	4.31098	-1.70325	0.0886793	0.236638	0.906943
44	benzonatate	7155	4.22124	4.41537	-1.68094	0.0927972	0.242634	0.906943
152	Metformin	3766	4.18826	4.45566	-1.65387	0.0981962	0.250331	0.906943
167	Nystatin	6174	4.46987	4.2734	1.63813	0.101419	0.254842	0.906943
72	bimatoprost	1259	5.0135	4.44718	1.61116	0.10727	0.262883	0.906943
166	Nitrofurantoin	9070	4.62249	4.42911	1.5756	0.115135	0.273416	0.906943
91	potassium sulfate	2752	4.05087	4.34557	-1.55924	0.118998	0.278481	0.906943
98	Sertraline	6572	4.64136	4.41129	1.55132	0.120849	0.280885	0.906943
67	Codeine	7642	4.24666	4.43091	-1.50019	0.133585	0.297038	0.906943
66	Clotrimazole	4343	4.21736	4.44002	-1.4819	0.138402	0.302985	0.906943
162	Naproxen	3221	4.33157	4.62931	-1.46533	0.14288	0.308439	0.906943
180	besifloxacin	1520	4.74474	4.25526	1.45738	0.145115	0.311136	0.906943
163	duloxetine	2591	4.23466	4.60942	-1.44786	0.147717	0.314256	0.906943
171	Oxycodone	8361	4.28513	4.4637	-1.44682	0.147965	0.314552	0.906943
59	glimepiride	1085	4.27005	4.82396	-1.44668	0.14813	0.314749	0.906943
127	Insulin, Aspart, Human	1050	4.87619	4.29429	1.439	0.1503	0.317331	0.906943
117	Fluconazole	4519	4.32286	4.55831	-1.43299	0.151894	0.319219	0.906943
24	olopatadine	1421	4.1506	4.5468	-1.42089	0.155458	0.323411	0.906943
42	pregabalin	1333	4.04951	4.42086	-1.41078	0.158427	0.326874	0.906943
36	lansoprazole	1083	4.25577	4.70822	-1.41009	0.158657	0.327142	0.906943
149	Meclizine	4736	4.52492	4.28019	1.39804	0.162133	0.331162	0.906943
53	Finasteride	1844	4.06291	4.38612	-1.3975	0.162348	0.33141	0.906943
108	Estradiol	1756	4.39465	4.75171	-1.39542	0.162979	0.332135	0.906943
39	rivastigmine	4282	4.22489	4.4206	-1.38706	0.165459	0.334978	0.906943
186	Prednisone	12505	4.24822	4.37433	-1.38693	0.165474	0.334995	0.906943
85	clopidogrel	3707	4.15781	4.37524	-1.38291	0.166735	0.336434	0.906943
13	Vitamin B 12	2185	4.14233	4.42654	-1.37527	0.16912	0.339142	0.906943
41	Azithromycin	14206	4.30072	4.4251	-1.37234	0.169969	0.340104	0.906943
9	Triamterene	1029	4.13508	4.44704	-1.27419	0.202741	0.375902	0.929201
23	brimonidine	1779	4.55481	4.25576	1.26134	0.207268	0.380668	0.929201
181	Levofloxacin	11124	4.47159	4.34061	1.25677	0.208849	0.382324	0.929201
169	Omeprazole	9580	4.31931	4.45459	-1.22918	0.219018	0.39286	0.929201
107	pantoprazole	6244	4.33889	4.51954	-1.2249	0.220636	0.39452	0.929201
88	Dicyclomine	1621	4.48057	4.17767	1.20564	0.228043	0.402061	0.929201
160	Ipratropium	4213	4.34156	4.568	-1.20179	0.229481	0.403513	0.929201
86	Diazepam	2614	4.39901	4.19969	1.18275	0.236964	0.411024	0.929201
158	valsartan	1402	4.35093	4.83809	-1.16545	0.243935	0.417942	0.929201
151	Memantine	13633	4.25893	4.35832	-1.13343	0.257044	0.430761	0.929201
102	venlafaxine	1585	4.10599	4.33502	-1.11589	0.264553	0.437998	0.929201
6	Tramadol	12917	4.35473	4.45243	-1.09894	0.271807	0.44492	0.929201
60	Clindamycin	5729	4.29761	4.44598	-1.09317	0.274342	0.447324	0.929201
8	Triamcinolone	9578	4.32074	4.44258	-1.09135	0.275131	0.44807	0.929201
34	influenza A virus (H3N2) antigen	2639	4.41304	4.62903	-1.08044	0.279998	0.452659	0.929201
71	Esomeprazole	1933	4.02794	4.22969	-1.07787	0.281161	0.453751	0.929201
178	Streptococcus pneumoniae serotype 9V capsular antigen diphtheria CRM197 protein conjugate vaccine	2811	4.43721	4.65742	-1.07007	0.284635	0.457005	0.929201
135	Hydroxyzine	2318	4.36626	4.60656	-1.0669	0.286071	0.458345	0.929201
189	montelukast	3154	4.19848	4.38713	-1.06118	0.288648	0.460745	0.929201
147	Lovastatin	607	4.37232	4.03295	1.05813	0.290208	0.462194	0.929201
141	Ketoconazole	2877	4.28224	4.48488	-1.02347	0.306128	0.476833	0.929201
14	Warfarin	2866	4.34194	4.58165	-0.990129	0.322153	0.491307	0.929201
93	Diphenoxylate	1758	4.16496	4.38225	-0.986653	0.32388	0.492853	0.929201
50	POLYETHYLENE GLYCOL 3350	9697	4.32639	4.42322	-0.981686	0.326267	0.494983	0.929201
20	Atropine	1929	4.21721	4.42976	-0.976938	0.328661	0.497116	0.929201
110	fluticasone	10822	4.22177	4.31177	-0.963801	0.335156	0.502875	0.929201
96	salmeterol	1574	4.36849	4.65502	-0.957028	0.338627	0.505936	0.929201
70	Acyclovir	1625	4.31015	4.592	-0.938306	0.348157	0.514291	0.929201
80	Desonide	1381	4.26213	4.53946	-0.932411	0.351206	0.516948	0.929201
78	Escitalopram	5334	4.47207	4.35114	0.92332	0.355861	0.52099	0.929201
143	Levodopa	1228	3.99919	4.26792	-0.917385	0.359031	0.523733	0.929201
37	Amlodipine	8768	4.30794	4.4188	-0.906763	0.364545	0.528484	0.929201
2	Temazepam	1504	4.50598	4.81117	-0.900188	0.368092	0.531529	0.929201
137	sitagliptin	1246	4.07143	4.2817	-0.897612	0.369479	0.532717	0.929201
84	Paroxetine	1473	4.54243	4.34352	0.885022	0.376217	0.538468	0.929201
51	Cephalexin	16140	4.38296	4.30787	0.874535	0.381834	0.543236	0.929201
82	oxybutynin	3187	4.28083	4.44462	-0.866679	0.386151	0.546886	0.929201
122	Alendronate	2240	4.32991	4.49152	-0.860277	0.389682	0.549863	0.929201
54	cefdinir	3631	4.46296	4.32718	0.82862	0.407347	0.564626	0.929201
130	loteprednol etabonate	1668	4.65228	4.34892	0.801498	0.4229	0.577463	0.929201
64	Oseltamivir	3834	4.29969	4.43349	-0.791603	0.428617	0.582144	0.929201
109	Estrogens, Conjugated (USP)	1398	4.35551	4.57082	-0.79012	0.429525	0.582886	0.929201
19	Atenolol	1366	4.31406	4.51757	-0.779349	0.435842	0.588034	0.929201
142	Lactulose	1437	4.40431	4.21434	0.752504	0.45181	0.600951	0.929201
131	Hydralazine	1583	4.34555	4.53632	-0.745333	0.456126	0.604419	0.929201
156	Metoprolol	8248	4.29644	4.379	-0.732869	0.463649	0.610441	0.929201
26	apixaban	2256	4.34397	4.2039	0.726679	0.467461	0.613482	0.929201
22	mirabegron	1784	4.24888	4.39518	-0.726514	0.467571	0.61357	0.929201
76	rosuvastatin	2120	4.28066	4.44481	-0.713925	0.475313	0.619723	0.929201
3	levothyroxine	6553	4.39936	4.5071	-0.694984	0.487077	0.62902	0.929201
45	Budesonide	1687	4.03023	4.17724	-0.691681	0.489185	0.630679	0.929201
0	Sucralfate	1787	4.48573	4.73811	-0.687618	0.491738	0.632686	0.929201
4	Timolol	2387	4.36531	4.23209	0.67873	0.497342	0.637081	0.929201
170	tamsulosin	5251	4.3784	4.28109	0.674414	0.500063	0.63921	0.929201
58	Citalopram	4473	4.51151	4.40957	0.658062	0.510515	0.647358	0.929201
5	Tobramycin	3852	4.26532	4.35748	-0.655929	0.511889	0.648426	0.929201
114	Pravastatin	3277	4.2542	4.34574	-0.642599	0.520507	0.655106	0.929201
52	difluprednate	1727	4.41922	4.24262	0.6408	0.521695	0.656025	0.929201
38	Buspirone	1685	4.63917	4.48309	0.636663	0.524388	0.658105	0.929201
187	Fenofibrate	1103	4.15775	4.30553	-0.636272	0.524665	0.658319	0.929201
73	Lisinopril	7811	4.31494	4.381	-0.62979	0.528841	0.661539	0.929201
140	Isosorbide	1527	4.13687	4.29339	-0.610534	0.541553	0.671299	0.929201
165	valacyclovir	2787	4.25798	4.36778	-0.60746	0.54357	0.672842	0.929201
176	Streptococcus pneumoniae serotype 4 capsular antigen diphtheria CRM197 protein conjugate vaccine	2801	4.43949	4.56587	-0.60212	0.547119	0.675553	0.929201
175	Streptococcus pneumoniae serotype 23F capsular antigen diphtheria CRM197 protein conjugate vaccine	2808	4.4359	4.55164	-0.587505	0.556888	0.682994	0.929201
150	Megestrol	1705	4.76129	4.60645	0.58339	0.559669	0.685106	0.929201
111	meloxicam	6457	4.337	4.41815	-0.580012	0.561917	0.686811	0.929201
63	Clonidine	1500	4.452	4.29733	0.578458	0.562998	0.687631	0.929201
113	Mupirocin	7711	4.30748	4.36714	-0.560798	0.574944	0.696661	0.929201
77	olmesartan	698	4.34241	4.57163	-0.558992	0.576257	0.697651	0.929201
134	Hydrocortisone	5564	4.38462	4.31326	0.546617	0.584653	0.703967	0.929201
190	Streptococcus pneumoniae serotype 1 capsular antigen diphtheria CRM197 protein conjugate vaccine	2805	4.43565	4.32941	0.54051	0.588867	0.707129	0.929201
153	Methocarbamol	1706	4.19812	4.31184	-0.533772	0.593534	0.710624	0.929201
12	rivaroxaban	2546	4.26277	4.35075	-0.50542	0.613285	0.725346	0.929201
168	Ofloxacin	2596	4.22188	4.31009	-0.497428	0.618909	0.729518	0.929201
1	Sulfamethoxazole	13263	4.37367	4.41657	-0.473451	0.635895	0.742067	0.929201
138	Alprazolam	5037	4.48144	4.41691	0.470967	0.637675	0.743378	0.929201
139	dorzolamide	1227	4.44662	4.30725	0.469089	0.639048	0.744388	0.929201
172	Streptococcus pneumoniae serotype 14 capsular antigen diphtheria CRM197 protein conjugate vaccine	2806	4.42302	4.51818	-0.467867	0.639898	0.745014	0.929201
89	Digoxin	1086	4.41344	4.28269	0.467073	0.640494	0.745453	0.929201
194	Streptococcus pneumoniae serotype 6A capsular antigen diphtheria CRM197 protein conjugate vaccine	2815	4.43588	4.3524	0.462534	0.643717	0.747821	0.929201
106	Erythromycin	3278	4.43624	4.52044	-0.458221	0.646809	0.750092	0.929201
193	Streptococcus pneumoniae serotype 5 capsular antigen diphtheria CRM197 protein conjugate vaccine	2802	4.4454	4.53569	-0.438453	0.661075	0.760537	0.929201
32	Acetaminophen	16809	4.30674	4.34339	-0.435841	0.662955	0.76191	0.929201
75	Cyclosporine	1320	4.38561	4.2053	0.434339	0.664078	0.76273	0.929201
11	Trimethoprim	14112	4.36416	4.40065	-0.427599	0.668946	0.766281	0.929201
62	Clonazepam	2363	4.49259	4.40542	0.424984	0.670868	0.767681	0.929201
120	Folic Acid	1729	4.4413	4.55292	-0.424557	0.671186	0.767912	0.929201
56	gabapentin	7112	4.24606	4.29345	-0.423077	0.672246	0.768684	0.929201
15	Levetiracetam	1356	4.29941	4.4174	-0.416214	0.677287	0.772351	0.929201
199	Spironolactone	1700	4.26	4.37471	-0.413111	0.679551	0.773997	0.929201
164	Neomycin	3840	4.33255	4.40313	-0.40955	0.682148	0.775883	0.929201
195	Streptococcus pneumoniae serotype 7F capsular antigen diphtheria CRM197 protein conjugate vaccine	2806	4.43015	4.50784	-0.399356	0.689646	0.78132	0.930143
144	Lidocaine	5336	4.384	4.43797	-0.38315	0.701616	0.789977	0.934884
121	Furosemide	8238	4.37485	4.41806	-0.369801	0.711535	0.79713	0.937799
154	Methylprednisolone	8946	4.22446	4.25855	-0.347865	0.727946	0.808923	0.946109
128	Allopurinol	1264	4.00316	4.06883	-0.336496	0.736525	0.81507	0.947756
119	Fluoxetine	1806	4.35437	4.29181	0.306318	0.75938	0.831388	0.959698
83	Dextromethorphan	1766	4.47961	4.40487	0.299776	0.764366	0.834937	0.959698
30	Gentamicin	1496	4.43783	4.36965	0.286778	0.774302	0.842	0.960183
87	Diclofenac	7445	4.27616	4.24741	0.256932	0.797235	0.858249	0.960183
104	Ergocalciferol	4280	4.48855	4.53598	-0.251618	0.801342	0.861152	0.960183
196	Ranitidine	3394	4.47319	4.42192	0.248744	0.803566	0.862724	0.960183
177	Streptococcus pneumoniae serotype 6B capsular antigen diphtheria CRM197 protein conjugate vaccine	2807	4.43178	4.48023	-0.246671	0.805172	0.863858	0.960183
192	Streptococcus pneumoniae serotype 3 capsular antigen diphtheria CRM197 protein conjugate vaccine	2804	4.43795	4.48609	-0.24611	0.805606	0.864164	0.960183
173	Streptococcus pneumoniae serotype 18C capsular antigen diphtheria CRM197 protein conjugate vaccine	2808	4.4302	4.474	-0.235554	0.813788	0.869937	0.961257
174	Streptococcus pneumoniae serotype 19F capsular antigen diphtheria CRM197 protein conjugate vaccine	2808	4.43768	4.40207	0.196163	0.844489	0.891539	0.977501
69	Insulin Glargine	1502	4.40146	4.46138	-0.190942	0.848584	0.894413	0.977501
81	Dexamethasone	5876	4.38717	4.36283	0.16522	0.868773	0.908563	0.978244
10	Mometasone	3050	4.17639	4.20393	-0.163666	0.869999	0.909422	0.978244
191	Streptococcus pneumoniae serotype 19A capsular antigen diphtheria CRM197 protein conjugate vaccine	2805	4.43815	4.46988	-0.157929	0.874518	0.912584	0.978244
92	Diltiazem	2207	4.40643	4.43951	-0.154169	0.877484	0.914659	0.978244
188	Promethazine	4952	4.33239	4.35097	-0.131233	0.895594	0.927314	0.986504
197	silver sulfadiazine	1786	4.23348	4.21165	0.0975655	0.922283	0.94593	0.989788
116	latanoprost	2430	4.23704	4.22099	0.0939242	0.925173	0.947945	0.989788
57	Ciprofloxacin	18623	4.40412	4.41105	-0.0835674	0.933401	0.953676	0.989788
27	moxifloxacin	4019	4.36427	4.37771	-0.0825374	0.934221	0.954247	0.989788
132	Hydrochlorothiazide	7159	4.39084	4.40075	-0.0722907	0.942372	0.959921	0.989788
33	influenza A virus (H1N1) antigen	2642	4.40916	4.42279	-0.0719807	0.94262	0.960094	0.989788
129	Losartan	5386	4.3433	4.33494	0.0597426	0.952362	0.966874	0.9901
136	Ibuprofen	5501	4.40175	4.40938	-0.0535651	0.957283	0.970298	0.9901
43	benazepril	750	4.26533	4.272	-0.0222005	0.982291	0.987689	0.999199
65	Ondansetron	8019	4.46078	4.46215	-0.0106492	0.991503	0.994094	0.999199
35	influenza B virus antigen	2640	4.40455	4.40379	0.00407028	0.996753	0.997743	0.999199
183	Polymyxin B	4905	4.316	4.3158	0.00144338	0.998848	0.999199	0.999199
