# Supplementary material for: Association study between drug prescriptions and Alzheimer’s disease claims in a commercial insurance database
Source: Alzheimers Res Ther. 2023 Jun 24;15:118. doi: 10.1186/s13195-023-01255-0 (PMC10290352; doi:10.1186/s13195-023-01255-0)
Supplement: Supplementary file 3 — Additional file 3. Raw Data. [file 13195_2023_1255_MOESM3_ESM.zip › AD_Incidence_Results_ALL.csv]

	Drug Name	Hazard Ratio	Raw P Value	Lower CI	Upper CI	Total Matched Pairs	Drug Users With AD	Non-users with AD	Inflation Adjusted P Value	Corrected P Value
9	donepezil	30.704	6.85005E-24	15.7758	59.7583	1067	235	9	0	0
1	Amoxicillin	0.440351	2.5478E-16	0.361899	0.53581	27570	144	325	1.67274E-07	1.67274E-05
5	Memantine	38.9674	5.38967E-13	14.4076	105.393	544	132	4	4.25286E-06	0.000283524
7	Azithromycin	0.513631	2.50809E-11	0.422341	0.624653	27276	152	295	2.10874E-05	0.00105437
17	Methylprednisolone	0.508269	2.48267E-10	0.412158	0.626793	24723	132	259	5.50062E-05	0.00220025
117	quetiapine	7.19178	3.08643E-08	3.5769	14.4599	1004	63	9	0.00041755	0.012449
12	Doxycycline	0.52228	3.41412E-08	0.414685	0.657793	21268	110	210	0.000435716	0.012449
24	Prednisone	0.584299	1.73412E-07	0.47765	0.714759	26539	150	256	0.000866199	0.021655
110	sodium sulfate	0.531255	1.25287E-06	0.411365	0.686087	22539	90	169	0.00200592	0.0411382
35	Sertraline	2.39193	1.61535E-06	1.67487	3.416	4710	102	43	0.00223525	0.0411382
41	Clavulanate	0.602128	1.66213E-06	0.489278	0.741007	26156	143	237	0.0022626	0.0411382
93	Trazodone	2.37344	6.08306E-06	1.63204	3.45163	5524	92	39	0.00393783	0.0656305
2	Cephalexin	0.629459	9.69648E-06	0.512744	0.772741	23061	149	236	0.00480854	0.0693094
77	Magnesium Sulfate	0.440914	9.90041E-06	0.306638	0.63399	12507	42	95	0.00485166	0.0693094
46	Escitalopram	3.25754	2.08331E-05	1.89096	5.61175	3830	55	17	0.00667838	0.0890451
0	Acetaminophen	0.637354	3.14669E-05	0.515552	0.787932	23245	140	219	0.0079762	0.0942159
14	Hydrocodone	0.658819	3.17619E-05	0.541237	0.801944	27112	165	250	0.00800835	0.0942159
73	Ibuprofen	0.59617	0.000147453	0.456423	0.778704	17714	86	144	0.0155634	0.172927
97	Mirtazapine	3.10527	0.000231092	1.69893	5.67574	1544	43	14	0.0189255	0.199216
87	Promethazine	0.623675	0.000924223	0.471674	0.824658	13467	80	128	0.0347423	0.340868
30	benzonatate	0.650695	0.000988721	0.503878	0.84029	17534	97	149	0.0357911	0.340868
38	fluticasone	0.71785	0.00209545	0.581182	0.886656	22056	148	206	0.0499073	0.446854
29	Trimethoprim	0.72493	0.00262276	0.587884	0.893924	21160	151	208	0.0551489	0.446854
106	Risperidone	5.19408	0.0026309	1.77531	15.1965	233	20	4	0.055225	0.446854
11	Diclofenac	0.689309	0.00269893	0.540567	0.878978	16405	110	159	0.0558568	0.446854
115	latanoprost	1.82503	0.00331303	1.22158	2.72659	4081	67	37	0.0612073	0.470825
170	Megestrol	8.75932	0.00369708	2.02368	37.914	401	17	2	0.0642833	0.476173
105	potassium sulfate	0.581705	0.00472186	0.399466	0.847083	12746	43	74	0.0717315	0.494732
120	valacyclovir	0.559747	0.00472254	0.37426	0.837163	8519	37	66	0.0717362	0.494732
167	Levodopa	4.5604	0.0060498	1.5434	13.475	753	18	4	0.0801864	0.530619
52	Betamethasone	0.637282	0.00640007	0.460974	0.881022	10458	60	94	0.082246	0.530619
100	cyclobenzaprine	0.659493	0.00687341	0.487656	0.891879	14869	70	106	0.0849358	0.530849
57	Clonazepam	2.05743	0.0081657	1.20548	3.51147	3065	41	20	0.0918123	0.547307
39	meloxicam	0.718037	0.00963748	0.558761	0.922713	17632	105	146	0.0989716	0.547307
187	Levetiracetam	2.89013	0.00972063	1.29279	6.46107	961	23	8	0.0993581	0.547307
150	Acyclovir	0.485968	0.00990055	0.280843	0.840912	4342	19	39	0.100189	0.547307
65	Fluconazole	0.637493	0.0104527	0.451656	0.899794	8938	53	83	0.102688	0.547307
131	Solifenacin	2.32309	0.0111337	1.21178	4.45357	1233	30	13	0.105678	0.547307
4	Hydrochlorothiazide	0.773297	0.0113776	0.633694	0.943655	23120	172	222	0.106725	0.547307
54	Citalopram	2.12726	0.0127867	1.17421	3.85387	2053	34	16	0.112555	0.551015
116	Alendronate	1.84627	0.0135971	1.13447	3.00468	3467	46	25	0.115755	0.551015
121	montelukast	0.6171	0.0139058	0.420052	0.906583	7254	42	68	0.116948	0.551015
50	Allopurinol	0.511889	0.0148994	0.298586	0.87757	4631	20	39	0.120696	0.551015
184	loteprednol etabonate	0.499465	0.0161803	0.28365	0.879483	3454	18	36	0.125339	0.551015
40	Mupirocin	0.692041	0.0163485	0.512426	0.934613	13978	72	104	0.125934	0.551015
59	Dexamethasone	0.710317	0.0165759	0.536954	0.939653	14224	84	118	0.126733	0.551015
44	Levofloxacin	1.29959	0.019362	1.04333	1.61878	17882	183	141	0.136102	0.579157
85	Penicillin V	0.612248	0.0223349	0.401915	0.932655	7180	35	57	0.145355	0.600466
104	Paroxetine	2.45976	0.0229248	1.13262	5.34198	1139	22	9	0.147114	0.600466
63	Erythromycin	0.625872	0.0254439	0.414938	0.944035	6451	37	59	0.154375	0.612595
10	Codeine	0.77617	0.0266527	0.620374	0.971093	20095	136	175	0.157727	0.612595
173	silver sulfadiazine	0.480402	0.0298765	0.247888	0.931009	2605	13	27	0.166304	0.612595
21	Oxycodone	0.76766	0.0300539	0.604537	0.974799	19154	119	155	0.166762	0.612595
15	Lorazepam	1.45092	0.0322203	1.03208	2.03974	6496	81	56	0.172247	0.612595
42	Losartan	0.727242	0.0324179	0.543185	0.973665	13399	78	107	0.172738	0.612595
48	Albuterol	0.771257	0.034013	0.606609	0.980593	16739	118	153	0.176645	0.612595
68	Folic Acid	1.80498	0.0342162	1.04492	3.11789	2539	36	20	0.177136	0.612595
188	tolterodine	2.22281	0.0362262	1.0526	4.69398	1052	22	10	0.181916	0.612595
27	Tramadol	0.795438	0.0371522	0.641405	0.986462	18625	149	187	0.184072	0.612595
197	mirabegron	2.38995	0.038713	1.04624	5.45941	1537	19	8	0.187647	0.612595
192	bimatoprost	2.38583	0.0390987	1.04445	5.44997	1250	19	8	0.188519	0.612595
22	Potassium Chloride	0.809649	0.0401589	0.661777	0.990563	21933	171	211	0.190894	0.612595
55	Clindamycin	0.739855	0.0410962	0.554096	0.98789	14363	80	108	0.192967	0.612595
171	Methocarbamol	0.613466	0.045636	0.379926	0.990564	6380	27	44	0.20269	0.628784
28	Triamcinolone	0.792807	0.0472542	0.630315	0.99719	18122	131	165	0.206037	0.628784
23	prednisolone	0.768701	0.0479695	0.592293	0.997652	14466	100	130	0.207499	0.628784
81	Naproxen	0.718538	0.0528484	0.514203	1.00407	10996	59	82	0.21719	0.648328
160	Dextromethorphan	0.6448	0.0568533	0.410482	1.01288	6129	31	48	0.224817	0.653513
89	Sodium Chloride	0.763094	0.0575357	0.577299	1.00869	15206	87	114	0.22609	0.653513
164	Estrogens, Conjugated (USP)	0.497896	0.0589635	0.241441	1.02675	2079	11	22	0.22873	0.653513
67	Fluoxetine	1.85784	0.061687	0.970147	3.55779	1775	26	14	0.233678	0.658248
79	Metronidazole	0.728163	0.0638202	0.520641	1.0184	10608	59	81	0.23748	0.659666
182	Valproate	2.61474	0.0677783	0.932165	7.33439	320	13	5	0.244372	0.669511
195	sitagliptin	0.641775	0.0834338	0.388419	1.06039	3854	25	39	0.26988	0.729405
34	clopidogrel	0.757788	0.091507	0.549094	1.0458	6769	65	86	0.282128	0.752342
109	Sodium Bicarbonate	0.761263	0.100176	0.549923	1.05382	12795	64	84	0.29472	0.769032
36	Simvastatin	1.22976	0.101133	0.960364	1.57473	12286	140	114	0.296077	0.769032
92	Tobramycin	0.738398	0.111035	0.508508	1.07222	8169	48	65	0.309785	0.79432
88	Ranitidine	1.39744	0.115427	0.921282	2.11969	5032	53	38	0.31568	0.794644
91	Timolol	1.42751	0.11707	0.91466	2.2279	3620	47	33	0.317858	0.794644
96	Warfarin	1.37879	0.12217	0.917521	2.07196	3689	55	40	0.32453	0.80131
58	Clotrimazole	0.730484	0.126539	0.488261	1.09287	6576	41	56	0.330144	0.80523
25	Sulfamethoxazole	0.862707	0.157182	0.703074	1.05858	20768	171	198	0.367258	0.884958
156	Carbidopa	1.7886	0.162888	0.790391	4.04746	712	16	9	0.373793	0.889983
113	Bupropion	1.39744	0.1767	0.859981	2.27079	3455	39	28	0.389201	0.91153
69	Glipizide	0.666011	0.18164	0.366832	1.20919	3058	18	27	0.39458	0.91153
165	Hydralazine	1.57299	0.185187	0.804849	3.07426	2362	22	14	0.398404	0.91153
166	Lactulose	1.64522	0.193288	0.777069	3.48328	1088	18	11	0.407017	0.91153
179	difluprednate	1.4027	0.196267	0.839584	2.3435	3823	35	25	0.410145	0.91153
98	azelastine	0.754708	0.196309	0.492481	1.15656	5768	37	49	0.410188	0.91153
80	Ipratropium	1.27975	0.20541	0.873609	1.8747	5663	60	47	0.419617	0.922235
103	oxybutynin	1.31915	0.216868	0.849903	2.04749	3590	46	35	0.431236	0.929147
94	Triamterene	0.709181	0.217684	0.410645	1.22475	3014	22	31	0.432053	0.929147
84	Ofloxacin	0.782262	0.227691	0.524901	1.16581	7973	43	55	0.441971	0.938644
82	Neomycin	0.816221	0.235385	0.583629	1.14151	9074	62	76	0.449472	0.938644
56	Clobetasol	0.793346	0.236499	0.540761	1.16391	7735	47	59	0.450549	0.938644
31	gabapentin	0.857128	0.251073	0.658735	1.11527	13714	103	120	0.464455	0.957638
16	Metformin	0.845141	0.277215	0.623916	1.14481	11784	77	91	0.488588	0.976989
43	tamsulosin	0.845918	0.279846	0.62449	1.14586	12103	77	91	0.490964	0.976989
64	Estradiol	0.795971	0.287608	0.522681	1.21215	5293	39	49	0.497923	0.976989
191	Sodium Ascorbate	1.32213	0.292275	0.78628	2.22315	4556	33	25	0.50207	0.976989
152	Ascorbic Acid	1.32213	0.292275	0.78628	2.22315	4556	33	25	0.50207	0.976989
169	Lovastatin	1.79668	0.293493	0.602128	5.36107	978	9	5	0.503149	0.976989
158	Cyclosporine	1.43314	0.301736	0.72389	2.8373	2211	20	14	0.510399	0.981537
18	Metoprolol	0.894472	0.314778	0.719672	1.11173	16934	154	172	0.521713	0.990179
70	Nitroglycerin	0.834714	0.318368	0.585353	1.1903	5774	56	67	0.524795	0.990179
172	Fenofibrate	0.739014	0.344367	0.394819	1.38327	2753	17	23	0.546726	0.99522
83	Nystatin	1.169	0.351932	0.841449	1.62405	7571	77	66	0.552988	0.99522
180	formoterol	0.780992	0.354419	0.462846	1.31782	3955	25	32	0.555036	0.99522
151	Amitriptyline	1.32072	0.360726	0.727346	2.39818	2015	25	19	0.560204	0.99522
102	cefdinir	0.853033	0.37383	0.600928	1.2109	8945	58	68	0.570836	0.99522
153	Aspirin	1.25209	0.375252	0.761756	2.05805	4862	35	28	0.571981	0.99522
132	ezetimibe	0.768869	0.376858	0.429223	1.37728	3974	20	26	0.573273	0.99522
123	brimonidine	1.24639	0.377408	0.764291	2.03258	2616	36	29	0.573715	0.99522
62	Ergocalciferol	1.16761	0.378435	0.827071	1.64836	8238	70	60	0.574539	0.99522
157	Clonidine	0.770952	0.381791	0.430385	1.38101	2603	20	26	0.577228	0.99522
174	Sucralfate	0.780875	0.395394	0.441423	1.38136	2930	21	27	0.58804	0.999993
122	Mometasone	0.838916	0.401375	0.556614	1.26439	6280	42	50	0.592751	0.999993
76	Lidocaine	0.874126	0.435503	0.623343	1.2258	7121	63	72	0.619174	0.999993
190	pregabalin	1.26595	0.442515	0.693472	2.31103	2412	24	19	0.624513	0.999993
119	duloxetine	0.82726	0.450131	0.505707	1.35327	3345	29	35	0.630279	0.999993
129	Esomeprazole	1.19735	0.459473	0.74296	1.92964	3698	37	31	0.637307	0.999993
19	Nitrofurantoin	0.90035	0.46535	0.679238	1.19344	9408	92	102	0.641705	0.999993
49	Alprazolam	1.13666	0.473071	0.801056	1.61288	7400	67	59	0.647454	0.999993
193	nepafenac	0.827875	0.493656	0.482027	1.42186	2862	24	29	0.662635	0.999993
13	Furosemide	0.910189	0.493776	0.695151	1.19175	10088	101	111	0.662723	0.999993
147	influenza A virus (H1N1) antigen	0.899953	0.49651	0.664148	1.21948	17762	79	88	0.664723	0.999993
149	influenza B virus antigen	0.899953	0.49651	0.664148	1.21948	17762	79	88	0.664723	0.999993
148	influenza A virus (H3N2) antigen	0.899953	0.49651	0.664148	1.21948	17762	79	88	0.664723	0.999993
124	moxifloxacin	1.12674	0.515879	0.786123	1.61493	7009	63	56	0.678799	0.999993
3	Ciprofloxacin	0.939114	0.520473	0.775371	1.13744	25130	203	216	0.682114	0.999993
198	apixaban	1.16034	0.543914	0.717818	1.87566	5563	36	31	0.69889	0.999993
95	Vitamin B 12	1.19984	0.547337	0.662841	2.1719	1514	24	20	0.701322	0.999993
127	Oseltamivir	0.899814	0.549461	0.636837	1.27138	10103	61	68	0.702829	0.999993
128	Insulin Glargine	1.1971	0.552417	0.661291	2.16705	2616	24	20	0.704922	0.999993
108	salmeterol	0.83657	0.555614	0.462148	1.51434	2586	20	24	0.707183	0.999993
163	Diphenoxylate	0.84881	0.571492	0.481095	1.49758	2775	22	26	0.718357	0.999993
186	tiotropium	1.23335	0.574322	0.593269	2.56403	2092	16	13	0.720339	0.999993
183	Insulin, Aspart, Human	0.811577	0.576073	0.390387	1.68719	1665	13	16	0.721565	0.999993
66	Fluocinonide	0.870601	0.592317	0.52426	1.44575	4208	28	32	0.732881	0.999993
168	Loperamide	1.33496	0.592696	0.463193	3.84745	534	8	6	0.733144	0.999993
177	benazepril	1.20374	0.59583	0.606665	2.38845	1657	18	15	0.735317	0.999993
8	atorvastatin	1.04769	0.615528	0.873504	1.25662	26408	238	227	0.748905	0.999993
159	Desonide	0.867518	0.642054	0.476462	1.57953	2585	20	23	0.767028	0.999993
90	Spironolactone	1.12717	0.669606	0.65039	1.95348	3663	27	24	0.785656	0.999993
61	Diltiazem	0.887328	0.670032	0.512018	1.53774	3382	24	27	0.785943	0.999993
107	Ketorolac	0.925063	0.697163	0.624874	1.36946	8130	48	52	0.80411	0.999993
53	Cefuroxime	0.928894	0.701715	0.636853	1.35486	7019	52	56	0.807142	0.999993
112	zolpidem	1.0727	0.705646	0.745275	1.54399	6301	60	56	0.809758	0.999993
155	Buspirone	0.867079	0.706632	0.41258	1.82225	1469	13	15	0.810413	0.999993
178	Budesonide	1.0891	0.719401	0.683671	1.73495	4332	37	34	0.818886	0.999993
45	POLYETHYLENE GLYCOL 3350	0.958029	0.722759	0.755969	1.2141	18633	134	140	0.821108	0.999993
144	rivaroxaban	1.08321	0.726019	0.692716	1.69384	4085	40	37	0.823265	0.999993
189	olopatadine	0.88924	0.732615	0.453473	1.74376	3332	16	18	0.82762	0.999993
111	venlafaxine	0.89924	0.74375	0.475692	1.69991	1642	18	20	0.834957	0.999993
125	celecoxib	0.932737	0.748373	0.609524	1.42734	6382	41	44	0.837997	0.999993
33	Lisinopril	1.03323	0.750023	0.844997	1.2634	22062	193	187	0.839081	0.999993
185	dorzolamide	1.09321	0.767802	0.605046	1.97522	1799	23	21	0.850734	0.999993
60	Diazepam	0.945125	0.774671	0.642206	1.39093	6891	50	53	0.855223	0.999993
143	Streptococcus pneumoniae serotype 5 capsular antigen diphtheria CRM197 protein conjugate vaccine	1.05145	0.789827	0.727073	1.52053	9475	58	55	0.865105	0.999993
133	Streptococcus pneumoniae serotype 14 capsular antigen diphtheria CRM197 protein conjugate vaccine	1.05145	0.789827	0.727073	1.52053	9475	58	55	0.865105	0.999993
134	Streptococcus pneumoniae serotype 18C capsular antigen diphtheria CRM197 protein conjugate vaccine	1.05145	0.789827	0.727073	1.52053	9475	58	55	0.865105	0.999993
135	Streptococcus pneumoniae serotype 19F capsular antigen diphtheria CRM197 protein conjugate vaccine	1.05145	0.789827	0.727073	1.52053	9475	58	55	0.865105	0.999993
136	Streptococcus pneumoniae serotype 23F capsular antigen diphtheria CRM197 protein conjugate vaccine	1.05145	0.789827	0.727073	1.52053	9475	58	55	0.865105	0.999993
145	Streptococcus pneumoniae serotype 6A capsular antigen diphtheria CRM197 protein conjugate vaccine	1.05145	0.789827	0.727073	1.52053	9475	58	55	0.865105	0.999993
138	Streptococcus pneumoniae serotype 6B capsular antigen diphtheria CRM197 protein conjugate vaccine	1.05145	0.789827	0.727073	1.52053	9475	58	55	0.865105	0.999993
137	Streptococcus pneumoniae serotype 4 capsular antigen diphtheria CRM197 protein conjugate vaccine	1.05145	0.789827	0.727073	1.52053	9475	58	55	0.865105	0.999993
140	Streptococcus pneumoniae serotype 1 capsular antigen diphtheria CRM197 protein conjugate vaccine	1.05145	0.789827	0.727073	1.52053	9475	58	55	0.865105	0.999993
141	Streptococcus pneumoniae serotype 19A capsular antigen diphtheria CRM197 protein conjugate vaccine	1.05145	0.789827	0.727073	1.52053	9475	58	55	0.865105	0.999993
142	Streptococcus pneumoniae serotype 3 capsular antigen diphtheria CRM197 protein conjugate vaccine	1.05145	0.789827	0.727073	1.52053	9475	58	55	0.865105	0.999993
139	Streptococcus pneumoniae serotype 9V capsular antigen diphtheria CRM197 protein conjugate vaccine	1.05145	0.789827	0.727073	1.52053	9475	58	55	0.865105	0.999993
146	Streptococcus pneumoniae serotype 7F capsular antigen diphtheria CRM197 protein conjugate vaccine	1.05145	0.789827	0.727073	1.52053	9475	58	55	0.865105	0.999993
78	Meclizine	0.954305	0.79219	0.673876	1.35143	5782	62	65	0.866643	0.999993
130	rosuvastatin	0.956899	0.798037	0.682825	1.34098	10894	66	69	0.870445	0.999993
37	pantoprazole	1.03568	0.815634	0.771339	1.39061	10427	90	87	0.881861	0.999993
162	Digoxin	0.909669	0.828458	0.386337	2.14191	1067	10	11	0.890159	0.999993
75	Ketoconazole	0.958222	0.839621	0.633827	1.44864	6131	44	46	0.897367	0.999993
176	lansoprazole	1.0877	0.840403	0.479942	2.46505	1800	12	11	0.897871	0.999993
26	levothyroxine	1.02562	0.843685	0.797571	1.31888	10843	123	120	0.899988	0.999993
199	Gentamicin	0.938373	0.855102	0.474115	1.85724	2473	16	17	0.907343	0.999993
196	besifloxacin	0.953174	0.875091	0.524188	1.73324	2545	21	22	0.920193	0.999993
181	glimepiride	0.956078	0.880281	0.532906	1.71528	2689	22	23	0.923524	0.999993
194	olmesartan	1.0408	0.884297	0.607408	1.78341	3752	27	26	0.926101	0.999993
154	Atropine	0.960731	0.890803	0.542278	1.70209	3149	23	24	0.930272	0.999993
20	Omeprazole	1.01606	0.896263	0.799691	1.29096	15864	135	133	0.933771	0.999993
101	Finasteride	1.03136	0.900961	0.634199	1.67723	3856	33	32	0.93678	0.999993
51	Atenolol	0.978007	0.917402	0.642408	1.48892	4617	43	44	0.947299	0.999993
114	Pravastatin	1.0195	0.921202	0.695408	1.49462	6644	53	52	0.949729	0.999993
99	carvedilol	1.0191	0.921348	0.700077	1.48349	5556	55	54	0.949822	0.999993
47	Varicella-Zoster Virus Vaccine Live (Oka-Merck) strain	1.01146	0.938913	0.755798	1.3536	12244	91	90	0.961043	0.999993
32	Ondansetron	0.99252	0.953337	0.771842	1.27629	16740	121	122	0.970249	0.999993
6	Amlodipine	1.00461	0.963832	0.823533	1.2255	21363	195	194	0.976943	0.999993
71	Hydrocortisone	1.0025	0.98692	0.743492	1.35175	10962	86	86	0.991663	0.999993
175	Temazepam	1.00362	0.991347	0.522188	1.92892	1245	18	18	0.994485	0.999993
86	Polymyxin B	1.00148	0.992832	0.725609	1.38223	11320	74	74	0.995432	0.999993
72	Hydroxyzine	1.00142	0.995625	0.603717	1.6611	4341	30	30	0.997211	0.999993
74	Isosorbide	1.0015	0.995866	0.568735	1.76356	2092	24	24	0.997365	0.999993
118	valsartan	1.00074	0.99787	0.581085	1.72347	4488	26	26	0.998642	0.999993
161	Dicyclomine	1.00009	0.999719	0.612685	1.63245	3408	32	32	0.999821	0.999993
126	rivastigmine	167764000000000	0.99999	0	inf	111	23	0	0.999993	0.999993
