# Supplementary material for: Association study between drug prescriptions and Alzheimer’s disease claims in a commercial insurance database
Source: Alzheimers Res Ther. 2023 Jun 24;15:118. doi: 10.1186/s13195-023-01255-0 (PMC10290352; doi:10.1186/s13195-023-01255-0)
Supplement: Supplementary file 3 — Additional file 3. Raw Data. [file 13195_2023_1255_MOESM3_ESM.zip › AD_Incidence_Results_ClinTrials_ALL.csv]

	Drug Name	Hazard Ratio	Raw P Value	Lower CI	Upper CI	Total Matched Pairs	Drug Users With AD	Non-users with AD	Trial
0	icosapent ethyl	0.998929	0.999395	0.0624818	15.9704	487	1	1	Phase III
1	Mirtazapine	3.10527	0.000231092	1.69893	5.67574	1544	43	14	Phase III
2	Amlodipine	1.00461	0.963832	0.823533	1.2255	21363	195	194	Phase III
3	Escitalopram	3.25754	2.08331E-05	1.89096	5.61175	3830	55	17	Phase III,Phase I
4	zolpidem	1.0727	0.705646	0.745275	1.54399	6301	60	56	Phase III
5	Guanfacine	13260000000	0.999838	0	inf	12	1	0	Phase III
6	Bupropion	1.39744	0.1767	0.859981	2.27079	3455	39	28	Phase III
7	Eszopiclone	3.00897	0.0329067	1.09359	8.27903	1033	15	5	Phase III
8	Losartan	0.727242	0.0324179	0.543185	0.973665	13399	78	107	Phase III
9	Metformin	0.845141	0.277215	0.623916	1.14481	11784	77	91	Phase III
10	Methylphenidate	0.666535	0.656767	0.111374	3.98897	234	2	3	Phase III
11	atorvastatin	1.04769	0.615528	0.873504	1.25662	26408	238	227	Phase III
12	dapagliflozin	0.498901	0.325434	0.124771	1.99487	684	3	6	Phase II
13	candesartan	0.398294	0.271211	0.0772738	2.05293	425	2	5	Phase II
14	rifaximin	0.332097	0.339758	0.0345447	3.19263	675	1	3	Phase II
15	liraglutide	0.571681	0.372333	0.167349	1.95292	1094	4	7	Phase II,European
16	telmisartan	0.429219	0.220339	0.110988	1.6599	954	3	7	Phase II,Phase I
17	valacyclovir	0.559747	0.00472254	0.37426	0.837163	8519	37	66	Phase II
18	Nicotine	0.33361	0.341759	0.0347011	3.20726	410	1	3	Phase II
19	montelukast	0.6171	0.0139058	0.420052	0.906583	7254	42	68	Phase II
20	dabigatran etexilate	1.5088	0.523991	0.425776	5.34669	403	6	4	Phase I
21	empagliflozin	1.40616	0.560481	0.44629	4.43049	1902	7	5	Phase I
22	venlafaxine	0.89924	0.74375	0.475692	1.69991	1642	18	20	Phase I
23	Levetiracetam	4.03435	0.00527611	1.51416	10.7492	877	20	5	Phase III,Phase II,European
24	Levodopa	3.43504	0.015283	1.26731	9.31066	727	17	5	European
