# Supplementary material for: Association study between drug prescriptions and Alzheimer’s disease claims in a commercial insurance database
Source: Alzheimers Res Ther. 2023 Jun 24;15:118. doi: 10.1186/s13195-023-01255-0 (PMC10290352; doi:10.1186/s13195-023-01255-0)
Supplement: Supplementary file 3 — Additional file 3. Raw Data. [file 13195_2023_1255_MOESM3_ESM.zip › AD_Incidence_Results_PartCoverage_ALL.csv]

	Drug Name	Hazard Ratio	Raw P Value	Lower CI	Upper CI	Total Matched Pairs	Drug Users With AD	Non-users with AD	Inflation Adjusted P Value	Corrected P Value
46	donepezil	15.6313	1.33308E-147	12.6925	19.2505	4059	1029	98	0	0
13	Memantine	13.3186	1.04985E-137	10.8699	16.3188	2725	871	106	0	0
0	Acetaminophen	0.38833	1.43642E-89	0.354061	0.425916	141216	644	1498	0	0
3	Amoxicillin	0.429666	7.1707E-85	0.394728	0.467697	165064	798	1628	0	0
22	Prednisone	0.422427	2.37002E-62	0.381712	0.467485	120573	525	1302	0	0
29	Azithromycin	0.462687	5.09088E-60	0.421833	0.507499	141898	665	1388	0	0
11	Hydrocodone	0.473741	2.25528E-52	0.430313	0.521552	135934	615	1282	0	0
90	quetiapine	6.6543	1.33084E-51	5.20422	8.50841	4379	402	76	0	0
15	Methylprednisolone	0.442254	2.07177E-42	0.393358	0.497228	103256	397	949	0	0
79	Mirtazapine	3.60149	6.84485E-37	2.95477	4.38976	7742	368	135	0	0
96	rivastigmine	9.55417	3.51338E-35	6.6829	13.6591	735	212	36	0	0
191	Risperidone	7.36506	3.85857E-28	5.16002	10.5124	1519	200	36	0	0
19	Oxycodone	0.530717	1.08233E-27	0.473604	0.594717	93773	439	914	0	0
77	Trazodone	2.44278	1.87464E-26	2.07231	2.87948	22498	439	211	0	0
41	Clavulanate	0.581155	8.34545E-26	0.52518	0.643097	113413	586	1038	0	0
10	Hydrochlorothiazide	0.605306	1.28837E-25	0.550974	0.664997	116156	695	1158	0	0
8	Doxycycline	0.560542	1.5326E-25	0.502851	0.624853	87285	505	917	0	0
85	sodium sulfate	0.476234	2.50809E-23	0.411491	0.551163	84093	264	565	0	0
38	fluticasone	0.622594	8.34039E-22	0.565158	0.685867	119733	648	1119	0	0
35	Sertraline	2.27382	8.64072E-22	1.92247	2.68939	21510	407	206	0	0
30	benzonatate	0.552374	2.01703E-20	0.487173	0.626302	73448	371	709	0	0
81	cyclobenzaprine	0.454522	2.9816E-20	0.384376	0.53747	56292	194	464	0	0
123	Valproate	4.79205	7.08561E-18	3.35484	6.84496	2005	150	38	0	0
39	meloxicam	0.554115	9.95799E-18	0.484163	0.634174	75470	321	616	0	0
63	Ibuprofen	0.523739	3.33766E-17	0.450652	0.60868	65205	263	482	0	0
119	Megestrol	3.39712	5.10041E-17	2.55244	4.52133	3572	138	75	0	0
12	Lorazepam	1.79059	1.14091E-16	1.56018	2.05503	33729	509	338	0.0441157	0.326783
84	Sodium Bicarbonate	0.480645	3.13244E-16	0.403159	0.573022	49393	181	397	0.0475879	0.328192
188	potassium sulfate	0.386437	3.60373E-16	0.307462	0.485698	41090	101	270	0.0475879	0.328192
53	Citalopram	2.1523	5.19611E-16	1.78821	2.59052	19457	321	173	0.0492988	0.328659
48	Escitalopram	2.06824	1.18253E-14	1.71971	2.48742	19968	314	177	0.0610133	0.386776
189	Magnesium Sulfate	0.406704	1.45113E-14	0.323383	0.511493	41096	102	258	0.0618842	0.386776
74	Sodium Chloride	0.598885	2.31076E-13	0.522159	0.686884	68825	320	566	0.0751989	0.455751
21	prednisolone	0.61195	1.04777E-12	0.53461	0.700477	50543	335	566	0.0837402	0.492589
6	Codeine	0.671234	7.02577E-12	0.598949	0.752244	91844	480	773	0.0959959	0.541697
113	Levetiracetam	3.19142	8.72089E-12	2.28706	4.45339	4154	120	49	0.0975055	0.541697
72	Promethazine	0.609833	5.23783E-11	0.526109	0.706879	62098	268	518	0.111064	0.600346
54	Clindamycin	0.625076	2.14135E-10	0.540698	0.722622	57516	291	491	0.123151	0.624195
45	atorvastatin	0.741786	2.14517E-10	0.676462	0.813419	105888	802	1038	0.123167	0.624195
1	Albuterol	0.718525	2.57544E-10	0.648542	0.796059	91963	598	949	0.124839	0.624195
58	Dexamethasone	0.631013	4.33552E-10	0.546066	0.729174	56387	287	512	0.129741	0.632882
7	Diclofenac	0.664496	4.3024E-09	0.579755	0.761622	55106	337	533	0.154021	0.733432
4	Cephalexin	0.769513	5.94235E-09	0.70451	0.840514	107768	871	1137	0.157825	0.734072
185	Estradiol	0.511634	1.65416E-08	0.40542	0.645675	28931	104	224	0.1706	0.775456
193	valacyclovir	0.545909	3.75083E-08	0.440027	0.67727	32732	125	244	0.181657	0.807363
42	Losartan	0.707341	2.12085E-07	0.620619	0.806181	56574	380	549	0.207849	0.836871
105	Loperamide	2.66481	2.77945E-07	1.83351	3.87302	2050	85	41	0.212318	0.836871
115	formoterol	0.507673	3.2268E-07	0.391429	0.658439	17857	80	200	0.214831	0.836871
32	Ondansetron	0.725927	3.35829E-07	0.641883	0.820976	64545	413	661	0.21551	0.836871
56	Clonazepam	1.83208	4.43437E-07	1.44837	2.31745	15318	176	116	0.220301	0.836871
156	Paroxetine	2.12304	5.21823E-07	1.58218	2.84879	7926	126	69	0.223164	0.836871
180	Vitamin B 12	1.88797	5.62225E-07	1.47193	2.4216	7840	160	102	0.22449	0.836871
108	Lactulose	2.11013	5.86818E-07	1.57423	2.82846	5063	112	76	0.225256	0.836871
70	Nystatin	1.44522	7.32625E-07	1.24923	1.67198	31580	402	331	0.229273	0.836871
112	Carbidopa	2.80395	8.72688E-07	1.85923	4.22869	3008	75	33	0.2325	0.836871
66	Metronidazole	0.67001	1.05933E-06	0.570472	0.786916	41784	238	396	0.236136	0.836871
68	Naproxen	0.631047	1.19984E-06	0.524031	0.759916	41181	179	294	0.238508	0.836871
186	Ketorolac	0.596527	2.48194E-06	0.481123	0.739613	25227	129	234	0.252927	0.872163
92	duloxetine	1.76384	3.12666E-06	1.38948	2.23906	14975	161	118	0.257723	0.873639
26	Triamcinolone	0.767081	7.04701E-06	0.683278	0.861162	68634	500	674	0.27549	0.910217
14	Metformin	0.740478	7.73395E-06	0.649124	0.844688	66718	373	547	0.277616	0.910217
64	Lidocaine	1.44086	9.59332E-06	1.22569	1.6938	24602	322	272	0.282618	0.911672
99	rosuvastatin	0.676393	1.47192E-05	0.566747	0.807251	38076	203	311	0.292887	0.929801
197	Diazepam	0.638578	1.81167E-05	0.520186	0.783916	27223	143	254	0.298034	0.930742
82	cefdinir	0.672651	2.16106E-05	0.560178	0.807705	34525	182	313	0.302491	0.930742
159	azelastine	0.60143	3.0865E-05	0.473504	0.763918	19730	103	194	0.311755	0.944713
111	Levodopa	2.36507	8.07021E-05	1.54164	3.62831	2724	62	32	0.338565	0.983063
69	Neomycin	0.697686	8.75657E-05	0.582834	0.83517	33065	194	307	0.340974	0.983063
190	Solifenacin	1.7421	9.76714E-05	1.31767	2.30325	5832	119	85	0.344232	0.983063
55	Clobetasol	0.693907	0.000121884	0.575902	0.836091	33015	182	282	0.35096	0.983063
198	montelukast	0.679465	0.000122145	0.557884	0.827543	30663	156	272	0.351026	0.983063
129	Buspirone	1.96334	0.000145189	1.38625	2.78068	5912	85	51	0.356396	0.983063
155	Allopurinol	0.63145	0.000168311	0.496967	0.802324	19498	104	189	0.361072	0.983063
120	Acyclovir	0.608985	0.000222092	0.468032	0.792388	18821	85	160	0.370064	0.983063
60	Fluconazole	0.74595	0.000246881	0.637744	0.872515	41360	252	418	0.373572	0.983063
83	oxybutynin	1.4998	0.000265646	1.20621	1.86486	12694	186	144	0.376027	0.983063
116	olopatadine	0.597188	0.000435494	0.448086	0.795902	14042	71	136	0.39316	0.983063
141	Budesonide	0.659429	0.000530297	0.52105	0.834557	19093	106	203	0.400276	0.983063
151	influenza A virus (H3N2) antigen	0.670832	0.000559259	0.534725	0.841584	30027	125	186	0.402227	0.983063
196	ezetimibe	0.639683	0.000626314	0.495181	0.826353	17180	92	162	0.406425	0.983063
181	Folic Acid	1.48217	0.000655819	1.18194	1.85867	11899	167	137	0.408148	0.983063
5	Ciprofloxacin	0.867784	0.000732915	0.79922	0.94223	129987	1040	1248	0.41235	0.983063
67	Ipratropium	1.32281	0.000798756	1.12327	1.55781	22514	296	283	0.415643	0.983063
31	gabapentin	0.809342	0.00114337	0.712483	0.919368	54624	401	580	0.429769	0.983063
2	Alprazolam	1.2874	0.00117334	1.10523	1.4996	38884	349	315	0.430814	0.983063
33	Lisinopril	0.859152	0.00151682	0.782213	0.943659	102987	814	941	0.441374	0.983063
122	loteprednol etabonate	0.626415	0.001983	0.465724	0.84255	13671	68	123	0.452787	0.983063
153	influenza B virus antigen	0.69956	0.00210526	0.557079	0.878481	30028	126	180	0.455392	0.983063
91	valsartan	0.735846	0.0022583	0.604358	0.895942	22800	168	242	0.458475	0.983063
146	olmesartan	0.652212	0.00237329	0.495088	0.859201	13367	82	132	0.460675	0.983063
110	mirabegron	1.80975	0.00255486	1.23097	2.66066	4069	64	44	0.463969	0.983063
87	Pravastatin	0.787248	0.0026802	0.673425	0.92031	40647	274	371	0.466127	0.983063
28	Amlodipine	0.865543	0.00283073	0.787262	0.951607	81777	798	921	0.468607	0.983063
93	Mometasone	0.73697	0.00296848	0.602569	0.90135	28438	157	240	0.470779	0.983063
134	Methocarbamol	0.685191	0.00303371	0.533645	0.879774	22832	98	166	0.471777	0.983063
152	influenza A virus (H1N1) antigen	0.709168	0.00331408	0.563831	0.891969	29997	125	176	0.475869	0.983063
95	celecoxib	0.74609	0.00373605	0.612077	0.909445	26515	163	247	0.4815	0.983063
187	Penicillin V	0.721605	0.0037519	0.578729	0.899754	28968	136	188	0.481701	0.983063
161	rivaroxaban	0.715754	0.00428589	0.568989	0.900374	15982	116	199	0.488073	0.98507
16	Metoprolol	0.875421	0.00536589	0.79715	0.961377	76472	802	965	0.499122	0.98507
162	Ofloxacin	0.726998	0.00555586	0.580311	0.910763	21788	128	185	0.500865	0.98507
59	Ergocalciferol	1.28268	0.00580357	1.07474	1.53085	26114	272	224	0.503065	0.98507
75	Timolol	1.33139	0.00630838	1.08419	1.63496	12325	208	162	0.507311	0.98507
125	Ascorbic Acid	0.710218	0.00868138	0.550054	0.917018	20779	95	155	0.524081	0.986808
114	dorzolamide	1.4788	0.0124284	1.08815	2.00969	5732	98	70	0.543972	0.986808
131	Temazepam	1.41912	0.0130941	1.07631	1.87113	8659	107	96	0.546963	0.986808
127	Dicyclomine	0.710628	0.0148292	0.539886	0.935368	13495	80	142	0.554204	0.986808
49	Varicella-Zoster Virus Vaccine Live (Oka-Merck) strain	0.810145	0.0154374	0.683231	0.960635	47292	234	305	0.556576	0.986808
27	Trimethoprim	0.891801	0.0159129	0.812526	0.978809	96745	815	973	0.558378	0.986808
43	tamsulosin	0.852923	0.0166179	0.748809	0.971514	49718	412	504	0.560968	0.986808
94	moxifloxacin	0.807551	0.0167674	0.677796	0.962145	27332	216	299	0.561505	0.986808
89	Alendronate	1.3181	0.0172606	1.05006	1.65457	12931	167	134	0.563251	0.986808
20	Potassium Chloride	0.895099	0.0180502	0.816541	0.981215	101528	830	1010	0.565962	0.986808
164	Isosorbide	1.30691	0.0210097	1.04117	1.64047	9646	151	149	0.575325	0.986808
160	venlafaxine	1.41997	0.0219323	1.05204	1.91657	9821	92	81	0.578022	0.986808
136	nepafenac	0.71145	0.0253081	0.527934	0.958757	12225	70	113	0.58716	0.986808
88	latanoprost	1.22614	0.0359952	1.01341	1.48353	13692	230	196	0.610719	0.986808
51	Betamethasone	0.844533	0.0369855	0.720551	0.989848	40780	272	347	0.612602	0.986808
34	clopidogrel	0.858147	0.0406701	0.741215	0.993525	28216	312	423	0.619271	0.986808
124	Sodium Ascorbate	0.763143	0.0410025	0.588858	0.98901	20775	95	144	0.619848	0.986808
78	Warfarin	0.847841	0.0417325	0.723288	0.993841	19360	260	372	0.621104	0.986808
121	Dextromethorphan	0.775011	0.0441788	0.604643	0.993382	21584	105	154	0.625187	0.986808
139	Aspirin	1.34042	0.0472916	1.00351	1.79044	11872	104	82	0.630131	0.986808
71	Polymyxin B	0.848648	0.0474668	0.721525	0.998168	41319	260	333	0.630401	0.986808
117	Cyclosporine	0.749056	0.0503588	0.560832	1.00045	10491	75	119	0.634756	0.986808
184	Fluoxetine	1.29558	0.0513095	0.998529	1.68101	11926	119	109	0.636145	0.986808
76	Tobramycin	0.834513	0.0577313	0.692293	1.00595	31513	195	253	0.645029	0.986808
167	Streptococcus pneumoniae serotype 19F capsular antigen diphtheria CRM197 protein conjugate vaccine	0.808791	0.062309	0.647042	1.01097	22325	129	193	0.6509	0.986808
40	Mupirocin	0.882554	0.0625383	0.773824	1.00656	50041	402	498	0.651185	0.986808
126	Hydralazine	1.27048	0.0650181	0.985212	1.63835	7620	120	119	0.654218	0.986808
154	Fluocinonide	0.813213	0.0961776	0.637406	1.03751	17155	114	150	0.686315	0.986808
194	Ketoconazole	0.835096	0.107106	0.670717	1.03976	19404	141	185	0.695682	0.986808
147	tolterodine	1.32112	0.110959	0.938045	1.86062	4591	69	63	0.698814	0.986808
144	Estrogens, Conjugated (USP)	0.790022	0.113039	0.590251	1.0574	14787	77	110	0.700471	0.986808
118	silver sulfadiazine	1.23452	0.115651	0.949538	1.60502	9798	115	109	0.70252	0.986808
182	Triamterene	0.830082	0.116897	0.657687	1.04766	15830	125	164	0.703486	0.986808
173	salmeterol	0.833977	0.118764	0.663884	1.04765	17303	123	188	0.704918	0.986808
104	besifloxacin	0.777371	0.121233	0.565321	1.06896	9346	64	93	0.706788	0.986808
100	Insulin, Aspart, Human	1.24824	0.122907	0.941787	1.65441	9161	94	102	0.708039	0.986808
61	Nitroglycerin	0.890018	0.148947	0.759769	1.0426	27105	268	363	0.726072	0.986808
107	Fenofibrate	0.803289	0.152846	0.594905	1.08467	14141	72	105	0.728572	0.986808
170	Streptococcus pneumoniae serotype 1 capsular antigen diphtheria CRM197 protein conjugate vaccine	0.84957	0.156693	0.677984	1.06458	22342	129	183	0.730992	0.986808
169	Streptococcus pneumoniae serotype 14 capsular antigen diphtheria CRM197 protein conjugate vaccine	0.850177	0.158055	0.678639	1.06508	22326	129	184	0.73184	0.986808
178	Streptococcus pneumoniae serotype 4 capsular antigen diphtheria CRM197 protein conjugate vaccine	0.850668	0.159996	0.678863	1.06595	22314	129	183	0.733038	0.986808
171	Streptococcus pneumoniae serotype 19A capsular antigen diphtheria CRM197 protein conjugate vaccine	0.850752	0.160666	0.678779	1.0663	22326	129	182	0.733449	0.986808
109	difluprednate	0.805485	0.166254	0.592997	1.09411	11922	70	99	0.736832	0.986808
175	Streptococcus pneumoniae serotype 6A capsular antigen diphtheria CRM197 protein conjugate vaccine	0.854143	0.171191	0.681493	1.07053	22336	129	182	0.739754	0.986808
165	Streptococcus pneumoniae serotype 9V capsular antigen diphtheria CRM197 protein conjugate vaccine	0.857606	0.183465	0.683894	1.07544	22317	129	180	0.746771	0.986808
149	sitagliptin	0.846113	0.191634	0.658412	1.08732	16181	106	145	0.751262	0.986808
195	Bupropion	1.16666	0.211394	0.916127	1.48571	17987	131	133	0.761602	0.986808
101	Gentamicin	1.20452	0.211463	0.899609	1.61279	9556	93	88	0.761637	0.986808
47	POLYETHYLENE GLYCOL 3350	0.935736	0.257399	0.834128	1.04972	78395	547	621	0.783369	0.986808
137	Diphenoxylate	0.861094	0.259837	0.663857	1.11693	12344	95	144	0.784448	0.986808
138	glimepiride	0.862822	0.262724	0.666473	1.11702	12971	100	137	0.785717	0.986808
148	Digoxin	1.13532	0.298947	0.893537	1.44253	6336	127	145	0.800929	0.986808
36	Simvastatin	1.05966	0.302676	0.949098	1.1831	70327	637	629	0.802427	0.986808
57	Clotrimazole	0.912686	0.313672	0.764073	1.0902	29372	220	273	0.806778	0.986808
166	Streptococcus pneumoniae serotype 6B capsular antigen diphtheria CRM197 protein conjugate vaccine	0.890827	0.319787	0.709389	1.11867	22330	129	175	0.809158	0.986808
132	tiotropium	0.875608	0.326848	0.671409	1.14191	11477	91	140	0.81187	0.986808
102	Desonide	0.864113	0.329351	0.644345	1.15884	10773	80	101	0.812823	0.986808
157	Hydroxyzine	1.12303	0.336309	0.886482	1.4227	16042	134	142	0.815449	0.986808
25	Tramadol	0.953944	0.336879	0.866425	1.0503	90176	779	889	0.815663	0.986808
145	Atropine	0.886638	0.346099	0.690314	1.1388	13374	105	150	0.819089	0.986808
177	Streptococcus pneumoniae serotype 7F capsular antigen diphtheria CRM197 protein conjugate vaccine	0.899694	0.36352	0.716276	1.13008	22309	129	174	0.825417	0.986808
9	Furosemide	1.04774	0.368836	0.94641	1.15993	44640	698	802	0.827312	0.986808
106	bimatoprost	0.871339	0.391156	0.63603	1.1937	5045	70	87	0.8351	0.986808
174	Streptococcus pneumoniae serotype 23F capsular antigen diphtheria CRM197 protein conjugate vaccine	0.908116	0.409069	0.722373	1.14162	22339	129	171	0.841168	0.986808
17	Nitrofurantoin	1.05338	0.414475	0.929696	1.19352	36587	482	505	0.842969	0.986808
176	Streptococcus pneumoniae serotype 3 capsular antigen diphtheria CRM197 protein conjugate vaccine	0.909221	0.415053	0.723235	1.14303	22329	129	171	0.843161	0.986808
172	Streptococcus pneumoniae serotype 5 capsular antigen diphtheria CRM197 protein conjugate vaccine	0.913461	0.437692	0.726801	1.14806	22333	129	172	0.850564	0.986808
199	Erythromycin	0.932294	0.484734	0.765853	1.13491	21744	187	212	0.865314	0.986808
168	Streptococcus pneumoniae serotype 18C capsular antigen diphtheria CRM197 protein conjugate vaccine	0.921879	0.48616	0.733255	1.15902	22326	130	169	0.86575	0.986808
150	Glipizide	0.922345	0.508032	0.726005	1.17178	13295	121	151	0.872346	0.986808
73	Ranitidine	1.06847	0.521921	0.872442	1.30853	17826	182	193	0.876462	0.986808
65	Meclizine	1.0667	0.522928	0.875001	1.3004	19962	193	199	0.876759	0.986808
130	Amitriptyline	0.911102	0.525036	0.683733	1.21408	11222	82	109	0.877378	0.986808
140	pregabalin	0.918367	0.544112	0.697462	1.20924	10830	88	122	0.882931	0.986808
135	Clonidine	1.0807	0.545135	0.840482	1.38957	10135	116	129	0.883226	0.986808
158	Spironolactone	1.0645	0.575682	0.855229	1.32499	14967	150	174	0.891925	0.986808
163	Insulin Glargine	1.061	0.590653	0.855089	1.3165	14752	153	182	0.896112	0.986808
86	zolpidem	0.950959	0.594823	0.790108	1.14456	33725	202	253	0.89727	0.986808
183	Finasteride	1.06378	0.59744	0.845658	1.33816	13460	145	147	0.897996	0.986808
24	levothyroxine	0.973126	0.621092	0.873492	1.08413	57487	633	687	0.904489	0.988512
80	carvedilol	0.963135	0.655167	0.816762	1.13574	24978	257	317	0.913669	0.993118
23	Sulfamethoxazole	0.981095	0.700626	0.890136	1.08135	89441	776	852	0.925639	0.996349
18	Omeprazole	1.0179	0.743333	0.915358	1.13192	75049	655	712	0.936645	0.996349
103	Lovastatin	0.956392	0.773368	0.706063	1.29547	9471	78	90	0.944268	0.996349
37	pantoprazole	0.98029	0.779777	0.852618	1.12708	40077	366	430	0.945884	0.996349
142	benazepril	1.03649	0.794698	0.791267	1.35771	13825	104	107	0.949633	0.996349
62	Hydrocortisone	0.988369	0.882163	0.846717	1.15372	41848	307	337	0.971296	0.996349
143	apixaban	1.01703	0.898221	0.785177	1.31734	12564	108	123	0.975229	0.996349
192	Diltiazem	0.986793	0.904043	0.794977	1.22489	14097	151	182	0.976653	0.996349
98	Esomeprazole	0.98759	0.904897	0.804652	1.21212	19542	168	203	0.976862	0.996349
97	Oseltamivir	0.989409	0.90713	0.827347	1.18322	32251	232	249	0.977407	0.996349
133	Sucralfate	0.98604	0.912888	0.766491	1.26848	12022	108	140	0.978814	0.996349
44	Levofloxacin	1.00382	0.938427	0.91127	1.10577	86901	767	890	0.985039	0.996349
52	Cefuroxime	0.994657	0.952497	0.833915	1.18638	29221	231	268	0.988462	0.996349
179	brimonidine	1.00338	0.976407	0.802083	1.25521	9315	148	159	0.994272	0.996349
50	Atenolol	1.00219	0.981139	0.836187	1.20114	23794	229	240	0.995421	0.996349
128	lansoprazole	1.00271	0.984959	0.75698	1.3282	11061	91	105	0.996349	0.996349
